# Supplementary material for: Haemato-immunological responses and effectiveness of feed-based bivalent vaccine against Streptococcus iniae and Aeromonas hydrophila infections in hybrid red tilapia (Oreochromis mossambicus × O. niloticus)
Source: BMC Vet Res. 2020 Jul 2;16:226. doi: 10.1186/s12917-020-02443-y (PMC7330267; doi:10.1186/s12917-020-02443-y)
Supplement: Supplementary file 2 — Additional file 2: Table 2. Statistics. [file 12917_2020_2443_MOESM2_ESM.xlsx]

## Sheet: 1. haema_7dpv
Groups	Erythrocytes	Thrombocytes	Leucocytes	Lymp	Monocystes	Granulocytes	Hemoglobin	MCH	MCHC	Haematocrit	Lysozyme	Phagocytosis	Antibody level
1	3.92	20.57	24.56	27.45	0.3	4.64	4.47	16.72	26.16	15.35	20.57	23.46	0.23
1	3.88	20.45	23.67	23.56	0.37	4.37	5.12	13.65	31.87	14.46	23.37	25.42	0.22
1	4.85	26.28	31.89	25.46	0.24	5.27	6.76	12.36	30.26	22.16	24.57	21.36	0.25
2	3.36	20.23	29.76	28.65	0.37	3.73	3.68	19.56	27.62	14.37	27.48	26.37	0.22
2	6.35	22.59	33.48	23.54	0.28	5.16	6.19	9.12	31.25	15.46	28.57	27.49	0.25
2	5.24	27.28	32.46	26.87	0.34	4.67	6.27	12.57	35.26	23.98	27.58	29.37	0.33
3	3.76	24.94	36.77	33.53	0.41	5.75	5.86	10.65	33.26	17.37	29.75	33.21	0.25
3	7.62	28.16	37.69	22.28	0.32	6.94	4.28	18.67	22.25	25.42	32.56	30.47	0.24
3	5.15	20.38	37.22	29.58	0.36	3.65	7.26	12.39	31.36	16.34	29.23	32.31	0.31
4	2.83	20.67	35.27	22.89	0.29	4.17	6.87	18.33	36.26	15.87	29.46	30.48	0.25
4	6.97	32.74	37.67	33.76	0.43	6.42	6.21	10.46	23.27	21.34	31.65	32.35	0.28
4	5.85	23.26	36.43	25.65	0.32	5.32	4.37	13.57	32.36	18.36	33.37	33.47	0.3
5	3.65	22.27	35.26	22.87	0.26	4.84	7.32	9.54	34.22	24.37	26.57	32.35	0.23
5	5.37	28.64	35.79	28.64	0.38	5.12	4.37	18.76	22.25	13.98	32.85	30.41	0.31
5	4.37	21.48	34.54	30.28	0.34	4.73	5.38	11.43	33.26	17.81	28.42	29.76	0.23
	Note: Every group were 3 replications (parameters 7 days post-vaccination)
	1: BS, Bivalent Spray vaccine
	2: BF, Bivalent Formulate vaccine
	3: MS, Monovalent S. iniae
	4. MA, Monovalent A. hydrophila
	5: Unvaccinated group

## Sheet: 2. haema_21dpv
Groups	Erythrocytes	Thrombocytes	Leucocytes	Lymp	Monocystes	Granulocytes	Hemoglobin	MCH	MCHC	Haematocrit	Lyso	Phago	Antibody
1	4.26	16.56	34.67	16.45	0.36	4.82	4.37	17.38	37.28	20.37	27.58	24.87	0.22
1	2.26	20.47	27.46	17.56	0.44	3.93	6.94	18.37	42.18	16.56	22.48	20.39	0.26
1	5.25	22.68	25.49	19.46	0.32	4.12	3.38	14.39	36.29	16.43	18.57	27.37	0.27
2	6.26	24.17	34.67	25.45	0.49	6.38	6.18	17.28	38.29	19.28	24.97	33.84	0.43
2	8.25	18.46	37.82	23.25	0.3	6.37	4.39	14.29	41.29	14.26	25.65	37.36	0.31
2	3.28	22.67	38.61	24.47	0.38	4.37	4.38	16.27	38.27	22.19	33.54	32.46	0.47
3	8.12	20.36	43.97	29.24	0.48	7.38	4.87	11.28	43.28	19.89	34.86	35.36	0.64
3	9.26	30.47	45.56	26.87	0.48	7.27	6.98	17.29	37.17	26.15	37.94	36.47	0.63
3	5.27	25.18	46.64	26.78	0.42	6.93	7.89	16.38	42.28	14.47	31.37	42.98	0.6
4	5.47	26.65	36.48	25.89	0.49	5.38	5.38	19.29	42.22	23.34	27.57	36.47	0.57
4	4.26	32.58	39.52	31.57	0.51	6.33	9.38	16.23	49.48	15.74	37.64	47.16	0.4
4	9.36	22.67	40.26	28.48	0.46	5.38	5.38	14.38	40.26	19.25	31.36	35.37	0.5
5	6.38	25.78	38.16	27.58	0.43	6.1	6.38	13.28	39.25	25.34	26.47	35.46	0.48
5	10.27	26.47	42.65	24.95	0.41	5.3	7.38	15.29	45.27	15.64	32.85	40.95	0.5
5	7.37	17.68	38.54	25.26	0.44	5.78	5.29	12.47	38.23	12.56	29.94	32.43	0.53
	Note: Every group were 3 replications (parameters 21 days post-vaccination)
	1: BS, Bivalent Spray vaccine
	2: BF, Bivalent Formulate vaccine
	3: MS, Monovalent S. iniae
	4. MA, Monovalent A. hydrophila
	5: Unvaccinated group

## Sheet: 3. haema_49 dpv
Groups	Erythrocytes	Thrombocytes	Leucocytes	Lymp	Monocystes	Granulocytes	Hemoglobin	MCH	MCHC	Haematocrit	Lysozyme	Phagosytosis	Antibody
1	4.28	13.46	27.56	19.67	0.38	4.38	4.89	20.57	38.57	14.35	23.45	26.39	0.16
1	3.25	16.48	26.54	15.46	0.41	4.22	5.85	15.36	34.26	21.56	24.17	19.17	0.2315
1	5.12	23.47	29.65	20.86	0.37	3.27	4.58	15.37	35.98	13.57	25.56	25.43	0.241
2	6.33	17.72	38.58	25.47	0.49	5.39	3.57	21.6	35.77	20.84	32.42	28.46	0.565
2	3.21	28.21	39.18	23.68	0.51	5.97	7.88	13.78	40.68	14.46	30.53	38.59	0.564
2	4.39	24.94	40.28	21.57	0.48	5.86	5.73	15.53	38.73	14.75	36.63	32.47	0.621
3	8.43	25.73	42.26	28.89	0.58	8.78	4.67	12.88	45.26	21.98	38.37	36.74	0.779
3	6.86	32.17	41.65	28.57	0.56	8.12	8.93	14.24	36.72	16.77	46.57	39.43	0.7545
3	4.27	21.75	45.62	25.48	0.41	7.36	6.78	20.67	40.28	17.84	38.66	46.46	0.801
4	5.62	19.57	50.58	30.26	0.5	6.73	6.98	13.48	46.83	14.96	43.67	34.16	0.64
4	7.16	23.18	44.14	26.89	0.62	5.39	4.37	21.98	39.89	23.64	32.25	48.58	0.714
4	8.64	31.73	47.64	29.25	0.52	6.37	9.68	15.57	33.68	20.49	36.63	36.16	0.8535
5	4.25	20.35	38.75	29.46	0.5	6.57	6.65	12.66	42.27	19.36	36.17	40.14	0.73
5	5.96	18.46	44.17	25.27	0.55	5.39	4.28	20.45	38.29	15.54	43.26	45.45	0.79
5	8.84	24.53	43.65	26.56	0.53	6.37	8.79	14.66	49.78	18.68	35.43	31.17	0.6
	Note: Every group were 3 replications (parameters 49 days post-vaccination)
	1: BS, Bivalent Spray vaccine
	2: BF, Bivalent Formulate vaccine
	3: MS, Monovalent S. iniae
	4. MA, Monovalent A. hydrophila
	5: Unvaccinated group

## Sheet: 4. haem_96 hpi_S. iniae
Groups	Erythrocytes	Thrombocytes	Leucocytes	Lymp	Monocystes	Granulocytes	Hemoglobin	MCH	MCHC	Haematocrit	Lysozyme	Phagosytosis	Antibody
1	2.68	13.78	23.87	23.67	0.24	3.63	5.78	16.72	23.56	10.36	23.85	32.57	0.3
1	2.99	20.67	15.65	23.56	0.27	2.75	2.57	17.65	21.47	15.42	24.75	20.64	0.32
1	3.26	13.17	16.57	17.43	0.2	3.64	3.56	12.36	20.96	14.57	22.56	29.15	0.29
2	5.37	14.58	25.98	27.46	0.34	5.37	6.47	15.56	27.45	15.68	34.56	37.13	0.53
2	5.63	26.79	22.64	28.74	0.28	5.28	5.76	11.12	26.36	21.24	30.57	39.64	0.74
2	4.58	18.67	23.46	26.82	0.28	4.26	5.38	12.57	32.58	18.42	33.75	32.73	0.6
3	5.96	19.96	30.49	30.47	0.34	5.38	6.36	10.65	20.56	18.59	40.57	52.25	0.92
3	7.94	21.47	33.73	29.68	0.32	7.95	6.75	18.67	32.56	20.46	35.43	47.28	0.88
3	6.87	26.86	35.36	28.36	0.35	5.38	5.64	9.39	35.26	21.72	43.27	43.26	0.78
4	6.75	28.36	33.48	32.47	0.33	5.76	6.85	17.33	24.26	18.75	37.47	44.67	0.69
4	8.95	24.85	29.27	29.68	0.35	6.67	7.84	13.46	27.48	23.95	43.26	40.35	0.75
4	5.37	20.69	24.35	28.36	0.3	5.74	6.36	13.57	39.15	20.48	40.17	48.32	0.71
	Note: Every group were 3 replications (parameters 96 hours S. iniae post-infection)
	1: BS, Bivalent Spray vaccine
	2: BF, Bivalent Formulate vaccine
	3: MS, Monovalent S. iniae
	4: Unvaccinated group

## Sheet: 5. haem_9 hpi_A. hydrophila
Groups	Erythrocytes	Thrombocytes	Leucocytes	Lymp	Monocystes	Granulocytes	Hemoglobin	MCH	MCHC	Haematocrit	Lysozyme	Phagosytosis	Antibody
1	1.46	14.27	21.35	20.98	0.23	2.65	3.25	14.76	21.95	11.26	24.37	30.56	0.305
1	2.86	15.73	20.36	28.47	0.26	2.04	3.24	15.92	19.48	13.82	26.58	20.16	0.29
1	2.75	12.46	17.58	20.64	0.29	4.18	4.32	14.84	18.57	13.48	32.57	28.45	0.31
2	4.67	20.36	22.97	28.46	0.33	4.67	5.47	14.32	20.38	18.36	28.73	34.56	0.4825
2	5.46	14.08	23.347	30.93	0.28	5.76	5.79	15.68	21.59	19.39	35.46	40.37	0.54
2	3.48	22.26	25.46	29.26	0.32	5.97	6.33	14.25	27.47	17.38	42.42	36.52	0.69
3	6.68	19.37	26.83	32.75	0.35	5.86	5.63	14.65	19.37	18.37	41.37	55.26	0.7855
3	5.47	22.42	30.09	29.46	0.34	5.48	6.42	17.67	22.42	20.61	48.28	46.57	0.7075
3	5.58	16.34	27.37	29.35	0.31	6.96	7.56	13.76	16.34	19.38	39.57	42.28	0.75925
4	3.64	18.35	27.47	31.46	0.32	6.53	5.44	13.55	24.29	18.21	36.36	55.26	0.7225
4	6.88	16.46	24.36	29.55	0.35	6.21	5.69	14.79	19.17	13.45	45.26	45.27	0.683
4	5.57	25.58	25.97	26.24	0.35	5.23	6.73	16.58	24.54	18.12	35.48	40.69	0.686
		Note: Every group were 3 replications (parameters 96 hours A. hydrophila post-infection)
		1: BS, Bivalent Spray vaccine
		2: BF, Bivalent Formulate vaccine
		3. MA, Monovalent A. hydrophila
		4: Unvaccinated group

## Sheet: RPS_challenge with S. iniae 
	Groups	RPS (S. inaie)
	1	53.3333
	1	60
	2	80
	2	80
	3	66.6667
	3	73.3333
	4	0
	4	0
	Data are showing Relative Precentage of Survival (RPS) of S. iniae
	Note: Challenged with S. iniae; Every group were 2 replications (each replication were 15 fish)
	1: BS, Bivalent Spray vaccine
	2: BF, Bivalent Formulate vaccine
	3. MS, Monovalent S. iniae vaccine
	4: Unvaccinated group

## Sheet: RPS_challenge with A. hydrophil
	Groups	RPS (A. hydrophila)
	1	53.3333
	1	53.3333
	2	80
	2	73.3333
	3	66.6667
	3	60
	4	0
	4	0
	Data are showing Relative Precentage of Survival (RPS) of A. hydrophila
	Note: Challenged with A, hydrophila; Every group were 2 replications (each replication were 15 fish)
	1: BS, Bivalent Spray vaccine
	2: BF, Bivalent Formulate vaccine
	3. MS, Monovalent A. hydrophila vaccine
	4: Unvaccinated group

## Sheet: RPS_callenge with Co-infection
	Groups	RPS (Co-infection)
	1	40
	1	53.3333
	2	80
	2	73.3333
	3	0
	3	0
	Data are showing Relative Precentage of Survival (RPS) of Co-infection
	Note: Challenged with Co-infection (both S. iniae and A. hydrophila); Every group were 2 replications (each replication were 15 fish)
	1: BS, Bivalent Spray vaccine
	2: BF, Bivalent Formulate vaccine
	3: Unvaccinated group

## Sheet: Mortality_challenge S. iniae
	Groups	Mortality% (challenged with S, iniae) after 96 hours
	1	27
	1	33
	2	13
	2	7
	3	13
	3	13
	4	73
	4	60
	Data are showing mortality% after S. iniae post-infection within 96 hours
	Note: Challenged with S. iniae; Every group were 2 replications (each replication were 15 fish)
	1: BS, Bivalent Spray vaccine
	2: BF, Bivalent Formulate vaccine
	3. MS, Monovalent S. iniae vaccine
	4: Unvaccinated group

## Sheet: Mortality_challen A. hydrophi
	Groups	Mortality% (challenged with A. hydrophila) after 96 hours
	1	27
	1	27
	2	13
	2	13
	3	13
	3	20
	4	67
	4	60
	Data are showing mortality% after A. hydrophila post-infection within 96 hours
	Note: Challenged with A. hydrophila; Every group were 2 replications (each replication were 15 fish)
	1: BS, Bivalent Spray vaccine
	2: BF, Bivalent Formulate vaccine
	3. MS, Monovalent A. hydrophila vaccine
	4: Unvaccinated group

[truncated: 1 more sheets: Mortality_challenge co-infectio]
